# Supplementary material for: A Transcriptomic Analysis of T98G Human Glioblastoma Cells after Exposure to Cadmium-Selenium Quantum Dots Mainly Reveals Alterations in Neuroinflammation Processes and Hypothalamus Regulation
Source: Int J Mol Sci. 2022 Feb 18;23(4):2267. doi: 10.3390/ijms23042267 (PMC8877384; doi:10.3390/ijms23042267)
Supplement: Supplementary file 1 [file ijms-23-02267-s001.zip]

Archive with 3 entries (3 files):
- ijms-1597766-supplementary.pdf
- Table S1.xlsx
- Table S2.xls
